# Supplementary material for: ﻿A new species of Anemonefish from French Polynesia, Amphiprionmaohiensis, (Pomacentridae, Amphiprioninae), the Polynesian anemonefish
Source: Zookeys. 2025 Jul 10;1244:225–37. doi: 10.3897/zookeys.1244.141409 (PMC12272074; doi:10.3897/zookeys.1244.141409)
Supplement: XML Treatment for Amphiprion maohiensis [file zookeys.1244.141409-treatment1.xml]

<!DOCTYPE tp:taxon-treatment
  PUBLIC "-//TaxonX//DTD Taxonomic Treatment Publishing DTD v0 20100105//EN" "tax-treatment-NSO.dtd">
<tp:taxon-treatment xmlns:tp="http://www.plazi.org/taxpub"><tp:treatment-meta><kwd-group><label>Taxon classification</label><kwd>
                <named-content content-type="kingdom">Animalia</named-content>
              </kwd><kwd>
                <named-content content-type="order">Perciformes</named-content>
              </kwd><kwd>
                <named-content content-type="family">Pomacentridae</named-content>
              </kwd></kwd-group><mixed-citation publication-type="journal"><person-group><name><surname>O’Donnell</surname><given-names>James L.</given-names></name><name><surname>Beldade</surname><given-names>Ricardo</given-names></name><name><surname>Johns</surname><given-names>Jason</given-names></name><name><surname>Bernardi</surname><given-names>Giacomo</given-names></name></person-group><article-title>﻿A new species of Anemonefish from French Polynesia, <italic><tp:taxon-name><tp:taxon-name-part taxon-name-part-type="genus" reg="Amphiprion">Amphiprion</tp:taxon-name-part><tp:taxon-name-part taxon-name-part-type="species" reg="maohiensis">maohiensis</tp:taxon-name-part></tp:taxon-name></italic>, (<tp:taxon-name><tp:taxon-name-part taxon-name-part-type="family">Pomacentridae</tp:taxon-name-part></tp:taxon-name>, <tp:taxon-name><tp:taxon-name-part taxon-name-part-type="subfamily">Amphiprioninae</tp:taxon-name-part></tp:taxon-name>), the Polynesian anemonefish</article-title><source>Zookeys</source><day>10</day><month>07</month><year>2025</year><volume>1244</volume><fpage>225</fpage><lpage>237</lpage><pub-id pub-id-type="doi">10.3897/zookeys.1244.141409</pub-id></mixed-citation></tp:treatment-meta><tp:nomenclature><label>﻿</label><tp:taxon-name>
              <object-id xmlns:xlink="http://www.w3.org/1999/xlink" content-type="arpha" xlink:type="simple">ACA9C412-2F72-5C72-AB86-426A7AB8275C</object-id>
              <tp:taxon-name-part taxon-name-part-type="genus" reg="Amphiprion">Amphiprion</tp:taxon-name-part>
              <tp:taxon-name-part taxon-name-part-type="species" reg="maohiensis">maohiensis</tp:taxon-name-part>
              <object-id xmlns:xlink="http://www.w3.org/1999/xlink" content-type="zoobank" xlink:type="simple">https://zoobank.org/19B49601-3BE4-4E94-831D-F5F7F9F8FAF1</object-id>
            </tp:taxon-name><tp:taxon-authority>O’Donnell, Beldade, Johns &amp; Bernardi</tp:taxon-authority><tp:taxon-status xmlns:xlink="http://www.w3.org/1999/xlink" xlink:type="simple">sp. nov.</tp:taxon-status><xref ref-type="fig" rid="F1">Figs 1</xref><xref ref-type="fig" rid="F2">, 2</xref><xref ref-type="fig" rid="F3">, 3</xref><xref ref-type="fig" rid="F4">, 4</xref><xref ref-type="fig" rid="F5">, 5</xref><xref ref-type="supplementary-material" rid="S1">, Suppl. material 1: table S1</xref></tp:nomenclature><tp:treatment-sec sec-type="Polynesian Anemonefish" id="SECID0E3QAE"><title>Polynesian Anemonefish.</title><p><bold><italic>Type locality</italic>.</bold> Opunohu, Moorea, French Polynesia, <named-content xmlns:xlink="http://www.w3.org/1999/xlink" content-type="dwc:verbatimCoordinates" xlink:type="simple"><named-content content-type="geo-json" specific-use="{&#34;type&#34;:&#34;Point&#34;,&#34;coordinates&#34;:[-149.866800,-17.488900]}" id="NCID0EKRAE" xlink:type="simple">17.4889°S, 149.8668°W</named-content></named-content>.</p><p><bold><italic>Holotype</italic>.</bold> The holotype is preserved at the California Academy of Sciences, San Francisco, California, with the catalog number: CAS-ICH 248601, adult, Opunohu, Moorea, French Polynesia, <named-content xmlns:xlink="http://www.w3.org/1999/xlink" content-type="dwc:verbatimCoordinates" xlink:type="simple"><named-content content-type="geo-json" specific-use="{&#34;type&#34;:&#34;Point&#34;,&#34;coordinates&#34;:[-149.866800,-17.488900]}" id="NCID0EZRAE" xlink:type="simple">17.4889°S, 149.8668°W</named-content></named-content>, collected with a hand net by O’Donnell, J., 21 June 2016 (Fig. <xref ref-type="fig" rid="F2">2</xref>).</p><fig id="F2" position="float" orientation="portrait"><object-id xmlns:xlink="http://www.w3.org/1999/xlink" content-type="doi" xlink:type="simple">10.3897/zookeys.1244.141409.figure2</object-id><object-id xmlns:xlink="http://www.w3.org/1999/xlink" content-type="arpha" xlink:type="simple">C0F13990-6E3F-534B-B3B9-9AEA0F5B527B</object-id><label>Figure 2.</label><caption><p>Holotype of <italic><tp:taxon-name><tp:taxon-name-part taxon-name-part-type="genus" reg="Amphiprion">Amphiprion</tp:taxon-name-part><tp:taxon-name-part taxon-name-part-type="species" reg="maohiensis">maohiensis</tp:taxon-name-part></tp:taxon-name></italic>, Polynesian anemonefish (CAS-ICH 248601, adult, Opunohu, Moorea, French Polynesia, 17.489°S, 149.8668°W, collected with a hand net by O’Donnell, J., 21 June 2016. Photo credit: Shinji Yamamoto.</p></caption><graphic xmlns:xlink="http://www.w3.org/1999/xlink" xlink:href="zookeys-1244-225_article-141409__-g002.jpg" position="float" orientation="portrait" xlink:type="simple" id="oo_1371300.jpg"><uri content-type="original_file" xlink:type="simple">https://binary.pensoft.net/fig/1371300</uri></graphic></fig><p><bold><italic>Paratypes</italic>.</bold> Two other individuals collected with the holotype (CAS-ICH 248602), one individual from same locality collected in September 2020 (CAS-ICH 248603), individuals from Raroia Atoll, Tuamotu Archipelago, French Polynesia, (CAS ICH 202634), and other individuals from French Polynesia (CAS-ICH 208511, CAS-ICH 208512 CAS-ICH 202578, and CAS-ICH 233689).</p><fig id="F3" position="float" orientation="portrait"><object-id xmlns:xlink="http://www.w3.org/1999/xlink" content-type="doi" xlink:type="simple">10.3897/zookeys.1244.141409.figure3</object-id><object-id xmlns:xlink="http://www.w3.org/1999/xlink" content-type="arpha" xlink:type="simple">5F738298-3D07-5D3C-B20C-A19927976474</object-id><label>Figure 3.</label><caption><p>Principal components analysis (<abbrev xmlns:xlink="http://www.w3.org/1999/xlink" xlink:title="principal component analysis" id="ABBRID0EJTAE" xlink:type="simple">PCA</abbrev>) cluster plot of <italic><tp:taxon-name><tp:taxon-name-part taxon-name-part-type="genus" reg="Amphiprion">Amphiprion</tp:taxon-name-part><tp:taxon-name-part taxon-name-part-type="species" reg="chrysopterus">chrysopterus</tp:taxon-name-part></tp:taxon-name></italic> and <italic><tp:taxon-name><tp:taxon-name-part taxon-name-part-type="genus" reg="Amphiprion">Amphiprion</tp:taxon-name-part><tp:taxon-name-part taxon-name-part-type="species" reg="maohiensis">maohiensis</tp:taxon-name-part></tp:taxon-name></italic> based on morphological characters were created in R using the DYPLR and GGPLOT2 packages. <italic><tp:taxon-name><tp:taxon-name-part taxon-name-part-type="genus" reg="Amphiprion">Amphiprion</tp:taxon-name-part><tp:taxon-name-part taxon-name-part-type="species" reg="chrysopterus">chrysopterus</tp:taxon-name-part></tp:taxon-name></italic> samples from Palau and Fiji are in green and red, respectively; <italic><tp:taxon-name><tp:taxon-name-part taxon-name-part-type="genus" reg="Amphiprion">Amphiprion</tp:taxon-name-part><tp:taxon-name-part taxon-name-part-type="species" reg="maohiensis">maohiensis</tp:taxon-name-part></tp:taxon-name></italic> samples from French Polynesia are in brown.</p></caption><graphic xmlns:xlink="http://www.w3.org/1999/xlink" xlink:href="zookeys-1244-225_article-141409__-g003.jpg" position="float" orientation="portrait" xlink:type="simple" id="oo_1371301.jpg"><uri content-type="original_file" xlink:type="simple">https://binary.pensoft.net/fig/1371301</uri></graphic></fig></tp:treatment-sec><tp:treatment-sec sec-type="material" id="SECID0E5UAE"><title>Comparative material.</title><p><italic><tp:taxon-name><tp:taxon-name-part taxon-name-part-type="genus" reg="Amphiprion">Amphiprion</tp:taxon-name-part><tp:taxon-name-part taxon-name-part-type="species" reg="chrysopterus">chrysopterus</tp:taxon-name-part></tp:taxon-name></italic> CAS7418a, CAS7418a (Fiji), and CAS208514a, CAS208514b, CAS202579a, CAS202579b, CAS208508, CAS202638, CAS233687a, CAS233687b, CAS202636, CAS202641, CAS208509, CAS208510, CAS208513 (Palau).</p><fig id="F4" position="float" orientation="portrait"><object-id xmlns:xlink="http://www.w3.org/1999/xlink" content-type="doi" xlink:type="simple">10.3897/zookeys.1244.141409.figure4</object-id><object-id xmlns:xlink="http://www.w3.org/1999/xlink" content-type="arpha" xlink:type="simple">F22A8C5A-1630-5D08-9E84-5FAE66FE86B6</object-id><label>Figure 4.</label><caption><p>Phylogenetic relationships based on the mitochondrial cytochrome oxidase 1 (<abbrev xmlns:xlink="http://www.w3.org/1999/xlink" xlink:title="cytochrome oxidase subunit 1" id="ABBRID0EXVAE" xlink:type="simple">COI</abbrev>) region were obtained using the R package APE. Sequences of <italic><tp:taxon-name><tp:taxon-name-part taxon-name-part-type="genus" reg="Amphiprion">Amphiprion</tp:taxon-name-part><tp:taxon-name-part taxon-name-part-type="species" reg="chrysopterus">chrysopterus</tp:taxon-name-part></tp:taxon-name></italic> were obtained from Fiji, Tonga, Papua New Guinea, and the Solomon Islands. Sequences of <italic><tp:taxon-name><tp:taxon-name-part taxon-name-part-type="genus" reg="Amphiprion">Amphiprion</tp:taxon-name-part><tp:taxon-name-part taxon-name-part-type="species" reg="maohiensis">maohiensis</tp:taxon-name-part></tp:taxon-name></italic> were obtained from Moorea, French Polynesia. Outgroups included <italic><tp:taxon-name><tp:taxon-name-part taxon-name-part-type="genus" reg="Amphiprion">Amphiprion</tp:taxon-name-part><tp:taxon-name-part taxon-name-part-type="species" reg="perideraion">perideraion</tp:taxon-name-part></tp:taxon-name></italic> and <italic><tp:taxon-name><tp:taxon-name-part taxon-name-part-type="genus" reg="Amphiprion">A.</tp:taxon-name-part><tp:taxon-name-part taxon-name-part-type="species" reg="sandarocinos">sandarocinos</tp:taxon-name-part></tp:taxon-name></italic>. Acronyms represent the code name used in this paper (see Table <xref ref-type="table" rid="T1">1</xref>), or the GenBank accession number, followed by three letters that indicate the collection locality. Sequences separate into three clade: one clade from Fiji and Tonga, one clade from Papua New Guinea, the Solomon Islands and Micronesia (picture of fish from Ulithi Atoll, Micronesia, picture credit, Nicole Crane), and one clade, that represents the new species, from French Polynesia (picture of fish from Moorea, French Polynesia, picture credit, Giacomo Bernardi). Some <abbrev xmlns:xlink="http://www.w3.org/1999/xlink" xlink:title="cytochrome oxidase subunit 1" id="ABBRID0ELXAE" xlink:type="simple">COI</abbrev> sequences were extracted from whole genome sequencing experiments shown on Fig. <xref ref-type="fig" rid="F5">5</xref>. Those sequences are labelled with colored circles that are also used on Fig. <xref ref-type="fig" rid="F5">5</xref>, for consistency and comparison.</p></caption><graphic xmlns:xlink="http://www.w3.org/1999/xlink" xlink:href="zookeys-1244-225_article-141409__-g004.jpg" position="float" orientation="portrait" xlink:type="simple" id="oo_1371302.jpg"><uri content-type="original_file" xlink:type="simple">https://binary.pensoft.net/fig/1371302</uri></graphic></fig></tp:treatment-sec><tp:treatment-sec sec-type="diagnosis" id="SECID0E3XAE"><title>Diagnosis and description.</title><p>A species of <italic><tp:taxon-name><tp:taxon-name-part taxon-name-part-type="genus" reg="Amphiprion">Amphiprion</tp:taxon-name-part></tp:taxon-name></italic>, distinguished by the following combination of characters: dorsal rays X–XI, 17; anal rays II, 14–15, tubed lateral line scales 35–40 (Table <xref ref-type="table" rid="T1">1</xref>); adult coloration in life; iris dark; body, light orange to dark yellow; two white to bluish bars, the first behind the eye, the second midbody; all fins orange. Distinctive characters compared to <italic><tp:taxon-name><tp:taxon-name-part taxon-name-part-type="genus" reg="Amphiprion">A.</tp:taxon-name-part><tp:taxon-name-part taxon-name-part-type="species" reg="chrysopterus">chrysopterus</tp:taxon-name-part></tp:taxon-name></italic>, morphological: Dorsal fin length (&gt;58% of standard length for <italic><tp:taxon-name><tp:taxon-name-part taxon-name-part-type="genus" reg="Amphiprion">A.</tp:taxon-name-part><tp:taxon-name-part taxon-name-part-type="species" reg="maohiensis">maohiensis</tp:taxon-name-part></tp:taxon-name></italic>, &lt;56% of standard length in <italic><tp:taxon-name><tp:taxon-name-part taxon-name-part-type="genus" reg="Amphiprion">A.</tp:taxon-name-part><tp:taxon-name-part taxon-name-part-type="species" reg="chrysopterus">chrysopterus</tp:taxon-name-part></tp:taxon-name></italic>), genetics: species can be unambiguously distinguished both with mitochondrial and nuclear genomic markers (reciprocally monophyletic clades).</p><fig id="F5" position="float" orientation="portrait"><object-id xmlns:xlink="http://www.w3.org/1999/xlink" content-type="doi" xlink:type="simple">10.3897/zookeys.1244.141409.figure5</object-id><object-id xmlns:xlink="http://www.w3.org/1999/xlink" content-type="arpha" xlink:type="simple">09692176-959D-5C40-845A-0B1B66B3C201</object-id><label>Figure 5.</label><caption><p>Genomics of <italic><tp:taxon-name><tp:taxon-name-part taxon-name-part-type="genus" reg="Amphiprion">Amphiprion</tp:taxon-name-part><tp:taxon-name-part taxon-name-part-type="species" reg="chrysopterus">chrysopterus</tp:taxon-name-part></tp:taxon-name></italic> and <italic><tp:taxon-name><tp:taxon-name-part taxon-name-part-type="genus" reg="Amphiprion">Amphiprion</tp:taxon-name-part><tp:taxon-name-part taxon-name-part-type="species" reg="maohiensis">maohiensis</tp:taxon-name-part></tp:taxon-name></italic>. The upper panel shows a Principal components analysis (<abbrev xmlns:xlink="http://www.w3.org/1999/xlink" xlink:title="principal component analysis" id="ABBRID0EM1AE" xlink:type="simple">PCA</abbrev>) cluster plot based on whole genome SNPs and created in R using the PLINK package. The lower panel shows the phylogenetic relationships of the same individuals as the upper panel. Genetic distances were obtained with PLINK and phylogenetic relationships were inferred using APE. Individuals of <italic><tp:taxon-name><tp:taxon-name-part taxon-name-part-type="genus" reg="Amphiprion">Amphiprion</tp:taxon-name-part><tp:taxon-name-part taxon-name-part-type="species" reg="maohiensis">maohiensis</tp:taxon-name-part></tp:taxon-name></italic> are from Moorea (brown), individuals of <italic><tp:taxon-name><tp:taxon-name-part taxon-name-part-type="genus" reg="Amphiprion">Amphiprion</tp:taxon-name-part><tp:taxon-name-part taxon-name-part-type="species" reg="chrysopterus">chrysopterus</tp:taxon-name-part></tp:taxon-name></italic> are from Ulithi Atoll, Micronesia (green), and the outgroup individual was <italic><tp:taxon-name><tp:taxon-name-part taxon-name-part-type="genus" reg="Amphiprion">Amphiprion</tp:taxon-name-part><tp:taxon-name-part taxon-name-part-type="species" reg="perideraion">perideraion</tp:taxon-name-part></tp:taxon-name></italic> from Ulithi Atoll, Micronesia (purple).</p></caption><graphic xmlns:xlink="http://www.w3.org/1999/xlink" xlink:href="zookeys-1244-225_article-141409__-g005.jpg" position="float" orientation="portrait" xlink:type="simple" id="oo_1371303.jpg"><uri content-type="original_file" xlink:type="simple">https://binary.pensoft.net/fig/1371303</uri></graphic></fig></tp:treatment-sec><tp:treatment-sec sec-type="habitat" id="SECID0EW2AE"><title>Habitat.</title><p>Polynesian anemonefish usually occurs in association with <italic><tp:taxon-name><tp:taxon-name-part taxon-name-part-type="genus" reg="Radianthus">Radianthus</tp:taxon-name-part><tp:taxon-name-part taxon-name-part-type="species" reg="magnifica">magnifica</tp:taxon-name-part></tp:taxon-name></italic> (formerly <italic><tp:taxon-name><tp:taxon-name-part taxon-name-part-type="genus" reg="Heteractis">Heteractis</tp:taxon-name-part><tp:taxon-name-part taxon-name-part-type="species" reg="magnifica">magnifica</tp:taxon-name-part></tp:taxon-name></italic>), the magnificent sea anemone, which is also by very far the most common sea anemone in French Polynesia. Less common sea anemone species may be found and may be associated with Polynesian anemonefish, indicating that they do not show an exclusive association with <italic><tp:taxon-name><tp:taxon-name-part taxon-name-part-type="genus" reg="Radianthus">R.</tp:taxon-name-part><tp:taxon-name-part taxon-name-part-type="species" reg="magnifica">magnifica</tp:taxon-name-part></tp:taxon-name></italic>.</p></tp:treatment-sec><tp:treatment-sec sec-type="etymology" id="SECID0E43AE"><title>Etymology.</title><p>The term <italic>ma’ohiensis</italic> refers, in Polynesian, to the belonging of native land, ma’ohi. Apostrophes cannot be used in species names (International Code of Zoological Nomenclature, Article 32.5.2), and therefore the species name is <italic><tp:taxon-name><tp:taxon-name-part taxon-name-part-type="genus" reg="Amphiprion"/><tp:taxon-name-part taxon-name-part-type="species" reg="maohiensis">maohiensis</tp:taxon-name-part></tp:taxon-name></italic>.</p></tp:treatment-sec><tp:treatment-sec sec-type="Common name" id="SECID0EP4AE"><title>Common name.</title><p>We suggest Polynesian anemonefish as the common name of this species that is predominantly, if not exclusively, found in French Polynesia.</p></tp:treatment-sec><tp:treatment-sec><!--Section generated to contain objects referenced in tp:taxon-treatment.--><fig id="F1" position="float" orientation="portrait"><object-id xmlns:xlink="http://www.w3.org/1999/xlink" content-type="doi" xlink:type="simple">10.3897/zookeys.1244.141409.figure1</object-id><object-id xmlns:xlink="http://www.w3.org/1999/xlink" content-type="arpha" xlink:type="simple">06C731FB-E4BB-540B-9683-5427FDBE6317</object-id><label>Figure 1.</label><caption><p>Distribution map of <italic><tp:taxon-name><tp:taxon-name-part taxon-name-part-type="genus" reg="Amphiprion">Amphiprion</tp:taxon-name-part><tp:taxon-name-part taxon-name-part-type="species" reg="chrysopterus">chrysopterus</tp:taxon-name-part></tp:taxon-name></italic> species complex (<italic><tp:taxon-name><tp:taxon-name-part taxon-name-part-type="genus" reg="Amphiprion">A.</tp:taxon-name-part><tp:taxon-name-part taxon-name-part-type="species" reg="chrysopterus">chrysopterus</tp:taxon-name-part></tp:taxon-name></italic> in the west, <italic><tp:taxon-name><tp:taxon-name-part taxon-name-part-type="genus" reg="Amphiprion">A.</tp:taxon-name-part><tp:taxon-name-part taxon-name-part-type="species" reg="maohiensis">maohiensis</tp:taxon-name-part></tp:taxon-name></italic> in French Polynesia). Localities on the map refer to places used in this study. Localities with ‘white tail’ coloration are shown with white circles, while the typical ‘orange tail’ is shown as orange circles. Numbers inside the circles represent the number of individuals that were scored, in those areas, based on iNaturalist pictures. Fish pictures are from Palau (neotype-BPBM 6906, Bishop Museum, picture credit John Randall/FishBase), and Moorea, French Polynesia (picture credit Giacomo Bernardi).</p></caption><graphic xmlns:xlink="http://www.w3.org/1999/xlink" xlink:href="zookeys-1244-225_article-141409__-g001.jpg" position="float" orientation="portrait" xlink:type="simple" id="oo_1371299.jpg"><uri content-type="original_file" xlink:type="simple">https://binary.pensoft.net/fig/1371299</uri></graphic></fig><table-wrap id="T1" position="float" orientation="portrait"><label>Table 1.</label><caption><p>Samples references and collection sites.</p></caption><table id="TID0E6BAG" rules="all"><tbody><tr><th rowspan="1" colspan="1">Species</th><th rowspan="1" colspan="1">Specimen</th><th rowspan="1" colspan="1">Figure legend</th><th rowspan="1" colspan="1">Locale</th></tr><tr><td rowspan="7" colspan="1">
                  <italic>
                    <tp:taxon-name><tp:taxon-name-part taxon-name-part-type="genus" reg="Amphiprion">A.</tp:taxon-name-part><tp:taxon-name-part taxon-name-part-type="species" reg="maohiensis">maohiensis</tp:taxon-name-part></tp:taxon-name>
                  </italic>
                </td><td rowspan="1" colspan="1">CAS202634A</td><td rowspan="1" colspan="1">FP_202634a</td><td rowspan="1" colspan="1">French Polynesia, Tuamotus</td></tr><tr><td rowspan="1" colspan="1">CAS248601</td><td rowspan="1" colspan="1">FP_MOO1</td><td rowspan="1" colspan="1">French Polynesia, Moorea</td></tr><tr><td rowspan="5" colspan="1">CAS248602</td><td rowspan="1" colspan="1">FP_MOO2</td><td rowspan="1" colspan="1">French Polynesia, Moorea</td></tr><tr><td rowspan="1" colspan="1">AMCP_059_MOO</td><td rowspan="1" colspan="1">French Polynesia, Moorea</td></tr><tr><td rowspan="1" colspan="1">AMCP_060_MOO</td><td rowspan="1" colspan="1">French Polynesia, Moorea</td></tr><tr><td rowspan="1" colspan="1">MOO_73</td><td rowspan="1" colspan="1">French Polynesia, Moorea</td></tr><tr><td rowspan="1" colspan="1">MOO_071201</td><td rowspan="1" colspan="1">French Polynesia, Moorea</td></tr><tr><td rowspan="25" colspan="1">
                  <italic>
                    <tp:taxon-name><tp:taxon-name-part taxon-name-part-type="genus" reg="Amphiprion">A.</tp:taxon-name-part><tp:taxon-name-part taxon-name-part-type="species" reg="chrysopterus">chrysopterus</tp:taxon-name-part></tp:taxon-name>
                  </italic>
                </td><td rowspan="1" colspan="1">CAS7418A</td><td rowspan="1" colspan="1">FIJ_7418a</td><td rowspan="1" colspan="1">Fiji</td></tr><tr><td rowspan="2" colspan="1">CAS7418B</td><td rowspan="1" colspan="1">FIJ_7418b</td><td rowspan="1" colspan="1">Fiji</td></tr><tr><td rowspan="1" colspan="1">AMCP_001_Fij</td><td rowspan="1" colspan="1">Fiji</td></tr><tr><td rowspan="1" colspan="1">CAS208514a</td><td rowspan="1" colspan="1">PAL_208514a</td><td rowspan="1" colspan="1">Palau</td></tr><tr><td rowspan="1" colspan="1">CAS208514b</td><td rowspan="1" colspan="1">PAL_208514b</td><td rowspan="1" colspan="1">Palau</td></tr><tr><td rowspan="1" colspan="1">CAS202579a</td><td rowspan="1" colspan="1">PAL_202579a</td><td rowspan="1" colspan="1">Palau</td></tr><tr><td rowspan="1" colspan="1">CAS202579b</td><td rowspan="1" colspan="1">PAL_202579b</td><td rowspan="1" colspan="1">Palau</td></tr><tr><td rowspan="1" colspan="1">CAS208508</td><td rowspan="1" colspan="1">PAL_208508</td><td rowspan="1" colspan="1">Palau</td></tr><tr><td rowspan="1" colspan="1">CAS202638</td><td rowspan="1" colspan="1">PAL_202638</td><td rowspan="1" colspan="1">Palau</td></tr><tr><td rowspan="1" colspan="1">CAS233687a</td><td rowspan="1" colspan="1">PAL_233687a</td><td rowspan="1" colspan="1">Palau</td></tr><tr><td rowspan="1" colspan="1">CAS233687b</td><td rowspan="1" colspan="1">PAL_233687b</td><td rowspan="1" colspan="1">Palau</td></tr><tr><td rowspan="1" colspan="1">CAS202636</td><td rowspan="1" colspan="1">PAL_202636</td><td rowspan="1" colspan="1">Palau</td></tr><tr><td rowspan="1" colspan="1">CAS202641</td><td rowspan="1" colspan="1">PAL_202641</td><td rowspan="1" colspan="1">Palau</td></tr><tr><td rowspan="1" colspan="1">CAS208509</td><td rowspan="1" colspan="1">PAL_208509</td><td rowspan="1" colspan="1">Palau</td></tr><tr><td rowspan="1" colspan="1">CAS208510</td><td rowspan="1" colspan="1">PAL_208510</td><td rowspan="1" colspan="1">Palau</td></tr><tr><td rowspan="10" colspan="1">CAS208513</td><td rowspan="1" colspan="1">PAL_208513</td><td rowspan="1" colspan="1">Palau</td></tr><tr><td rowspan="1" colspan="1">AMCP_HKN219_PNG</td><td rowspan="1" colspan="1">Papua New Guinea</td></tr><tr><td rowspan="1" colspan="1">AMCP_001_SOL</td><td rowspan="1" colspan="1">Solomon Islands</td></tr><tr><td rowspan="1" colspan="1">UAR_012401</td><td rowspan="1" colspan="1">Micronesia, Ulithi, Falalop</td></tr><tr><td rowspan="1" colspan="1">UAR_012402</td><td rowspan="1" colspan="1">Micronesia, Ulithi, Falalop</td></tr><tr><td rowspan="1" colspan="1">UAR_012403</td><td rowspan="1" colspan="1">Micronesia, Ulithi, Falalop</td></tr><tr><td rowspan="1" colspan="1">UAR_012404</td><td rowspan="1" colspan="1">Micronesia, Ulithi, Falalop</td></tr><tr><td rowspan="1" colspan="1">FMH_012401</td><td rowspan="1" colspan="1">Micronesia, Ulithi, Falalop</td></tr><tr><td rowspan="1" colspan="1">FMH_012402</td><td rowspan="1" colspan="1">Micronesia, Ulithi, Falalop</td></tr><tr><td rowspan="1" colspan="1">LOO_022401</td><td rowspan="1" colspan="1">Micronesia, Ulithi, Loos’yep</td></tr><tr><td rowspan="1" colspan="1">
                  <italic>
                    <tp:taxon-name><tp:taxon-name-part taxon-name-part-type="genus" reg="Amphiprion">A.</tp:taxon-name-part><tp:taxon-name-part taxon-name-part-type="species" reg="sandarocinos">sandarocinos</tp:taxon-name-part></tp:taxon-name>
                  </italic>
                </td><td rowspan="1" colspan="1"/><td rowspan="1" colspan="1">AMSA_USU016</td><td rowspan="1" colspan="1">Philippines</td></tr><tr><td rowspan="1" colspan="1">
                  <italic>
                    <tp:taxon-name><tp:taxon-name-part taxon-name-part-type="genus" reg="Amphiprion">A.</tp:taxon-name-part><tp:taxon-name-part taxon-name-part-type="species" reg="perideraion">perideraion</tp:taxon-name-part></tp:taxon-name>
                  </italic>
                </td><td rowspan="1" colspan="1"/><td rowspan="1" colspan="1">AMPI_USU007</td><td rowspan="1" colspan="1">Philippines</td></tr></tbody></table></table-wrap><supplementary-material xmlns:xlink="http://www.w3.org/1999/xlink" id="S1" position="float" orientation="portrait" xlink:type="simple"><object-id content-type="doi" xlink:type="simple">10.3897/zookeys.1244.141409.suppl1</object-id><object-id content-type="arpha" xlink:type="simple">8557FC61-378E-5476-AB52-E00838CEDF6D</object-id><label>Supplementary material 1</label><caption><p>Distribution of morphological characters taken individually for <italic><tp:taxon-name><tp:taxon-name-part taxon-name-part-type="genus" reg="Amphiprion">Amphiprion</tp:taxon-name-part><tp:taxon-name-part taxon-name-part-type="species" reg="chrysopterus">chrysopterus</tp:taxon-name-part></tp:taxon-name></italic> (species 1) and <italic><tp:taxon-name><tp:taxon-name-part taxon-name-part-type="genus" reg="Amphiprion">Amphiprion</tp:taxon-name-part><tp:taxon-name-part taxon-name-part-type="species" reg="maohiensis">maohiensis</tp:taxon-name-part></tp:taxon-name></italic> (species 2)</p></caption><statement content-type="dataType"><label>Data type</label><p>pdf</p></statement><statement content-type="notes"><label>Explanation note</label><p>Each character is labelled with its acronym that is described in Table <xref ref-type="table" rid="T1">1</xref>.</p></statement><media xlink:href="zookeys-1244-225_article-141409__-s001.pdf" mimetype="application" mime-subtype="pdf" position="float" orientation="portrait" xlink:type="simple" id="oo_1371304.pdf"><uri content-type="original_file" xlink:type="simple">https://binary.pensoft.net/file/1371304</uri></media><permissions><license xlink:type="simple"><license-p>This dataset is made available under the Open Database License (http://opendatacommons.org/licenses/odbl/1.0/). The Open Database License (ODbL) is a license agreement intended to allow users to freely share, modify, and use this Dataset while maintaining this same freedom for others, provided that the original source and author(s) are credited.</license-p></license></permissions><attrib specific-use="authors">James L. O’Donnell, Ricardo Beldade, Jason Johns, Giacomo Bernardi</attrib></supplementary-material></tp:treatment-sec></tp:taxon-treatment>
